# Supplementary material for: Comparative genomic identification and validation of β-defensin genes in the Ovis aries genome
Source: BMC Genomics. 2017 Apr 4;18:278. doi: 10.1186/s12864-017-3666-x (PMC5379710; doi:10.1186/s12864-017-3666-x)
Supplement: Additional file 1: — A. Gene and Protein sequences for ovine β-defensin genes. B. Oligonucleotide primers for ovine β-defensin genes. (XLSX 21 kb) [file 12864_2017_3666_MOESM1_ESM.xlsx]

## Sheet: Gene and protein seqs
Gene ID	Chromosome	Strand	OAR v4 Coordinates	Length	Exon 1	Exon 2	Exon 1 Nucleotide	Exon 2 Nucleotide
oBD135	2	Reverse	104568260 104570018	1759	MRSLLLVLVVLVLLSYVPPG	KSGANAFIRRFFNTCWRTKGICRKSCYKSEIYHVFCDVTMLCCINKRDLPSMVGK	ATGAGGAGCTTACTCTTGGTCCTTGTGGTCCTTGTCTTGCTCTCCTATGTTCCACCAGGTAAA	AAAAGTGGAGCAAATGCATTCATAAGAAGATTCTTTAACACATGCTGGCGAACGAAAGGTATTTGCAGGAAATCATGTTATAAAAGTGAAATATATCATGTATTCTGTGACGTGACAATGCTTTGCTGCATTAATAAAAGGGATTTGCCTTCAATGGTTGGGAAATAG
oBD131	2	Reverse	104570835 104577079	6245	MKILLSLLGVLALLSIV	LFKARSLFQEGCPPGYYNCRMKCNVNEYAVRYCADWTICC	ATGAAGATCTTGCTTTCCCTCCTTGGGGTTCTTGCCTTACTG	GCCAGAAGCCTTTTTCAGGAAGGATGTCCTCCAGGGTACTATAACTGCAGAATGAAGTGCAATGTTAACGAATACGCAGTTAGATACTGTGCCGACTGGACCATCTGCTGC
oBD134	2	Positive	104555773 104558495	2723	MVSPFTVLVFLVFWDTGLAG	GLNPLSSELYRRCYKNGTCRLECFGSEMLVSYCMFQLECCLKGNPDP	ATGGTGTCGCCCTTCACTGTGCTTGTGTTCCTCGTCTTCTGGGATACAGGACTAGCAGGT	GGCTTGAATCCATTATCATCAGAATTATACAGAAGATGTTATAAAAATGGTACCTGCAGACTTGAGTGCTTTGGAAGTGAAATGTTAGTTTCCTACTGTATGTTTCAGCTGGAGTGCTGTCTCAAAGGAAACCCTGACCCCTGA
oBD136	2	Reverse	104531768 104532447	680	MRLRLSGLLFLLVISLPSGK	GNSVFRNDGATVRTCTRRGGNCYFGCKLGWKWVAFCHNVLSCCIELKINKPPQVNLP	ATGAGACTCCGTCTCTCGGGGTTACTCTTCCTCCTGGTGATCTCATTGCCTTCAGGTAAG	GGGAACAGTGTGTTTAGAAATGATGGAGCGACAGTCCGTACTTGCACTCGACGTGGTGGCAACTGTTACTTTGGCTGTAAACTGGGATGGAAATGGGTCGCCTTCTGTCACAATGTATTGTCTTGCTGCATAGAACTGAAGATTAATAAACCCCCTCAGGTCAACTTACCATGA
oBD132	13	Reverse	59953016 59954690	1675	MKLLLLVFTALGFLVTP	AKGGGTICGRKIAGHCKLECGSLEKTVFMCDRYKQCCVKGLFIAKPMMQPPPQKPNKP	ATGAAGCTCCTGCTCCTCGTCTTTACAGCCCTGGGATTCCTGGTGACCCCA	GCCAAAGGAGGTGGGACAATTTGTGGGCGTAAGATTGCGGGACACTGCAAGCTGGAATGCGGCTCCCTGGAAAAAACGGTATTCATGTGTGACAGGTACAAACAGTGTTGTGTCAAAGGCCTCTTCATAGCAAAGCCCATGATGCAACCACCCCCCCAGAAACCTAACAAACCA
oBD129	13	Reverse	59969302 59971486	2185	MKLLFPVFASLMLQWQVNT	EYFGLRRCVMGLGRCKEHCNMDEKELDKCKKKKCCIRSKVVQLIKNYIQNEMLHVLKEDSQEVLKITKNVSVMMQTKHHNLSVLPQIKSANAFANINTIIIPNATIVNSATSNPVNSGKIIHTATSTKKRRDSGTDSLPPAPPPSYTLPTA	ATGAAGCTCCTTTTCCCTGTCTTTGCCAGCCTCATGCTACAGTGGCAGGTGAACACA	GAATATTTTGGCTTGAGAAGATGCGTAATGGGTTTGGGGAGATGCAAAGAGCACTGCAACATGGATGAAAAAGAGTTAGATAAATGCAAAAAGAAAAAATGTTGTATTAGATCAAAAGTGGTTCAACTGATAAAAAACTACATACAAAATGAAATGCTCCACGTGCTTAAAGAGGACTCTCAGGAAGTGCTAAAAATTACCAAAAATGTTAGTGTCATGATGCAGACCAAACATCACAATTTATCTGTTCTGCCCCAAATCAAAAGTGCCAATGCTTTTGCCAACATCAACACCATTATCATCCCAAATGCCACCATTGTGAACTCTGCCACCTCCAACCCCGTGAACTCAGGGAAGATAATACACACTGCTACTTCTACCAAAAAAAGAAGAGATTCA…
oBD128	13	Positive	59989770 59991246	1477	MKLFLVLLILLFEVSEG	LFFSVSGTNLVHCCFLCTDTARSRKCFSTIAGYCKKKCMLGEIYDKPCTKGKLCCISESKKNTYQKAIQQPEPSSKPDLKLDYVILPTVTLGTIPQ	ATGAAGCTGTTTCTGGTCCTCCTTATCCTGCTGTTTGAGGTGTCTGAAGGT	GGAACTAATCTGGTTCATTGCTGTTTCCTGTGCACAGACACAGCGCGGTCCAGAAAATGCTTTAGTACCATAGCAGGTTACTGCAAGAAGAAATGCATGTTGGGGGAAATATATGACAAACCATGTACAAAAGGAAAACTATGTTGCATCAGTGAAAGCAAAAAGAATACATATCAGAAGGCCATACAACAACCTGAACCTTCAAGCAAGCCTGATTTGAAGTTGGACTATGTTATCTTACCCACTGTCACACTTGGCACAATTCCACAATAA
oBD127	13	Reverse	59998015 60015292	17278	MKFQLFTLILFILLVQLVS	VTEQLKRCWNQYIQGYCRKICRTTEVREVLCENGRYCCINLAELEERKKITKPPRPKLRTLALTFSQDYLIEQNSTHSHRKPT	ATGAAGTTTCAATTGTTCACTCTTATACTCTTCATCCTTCTGGTCCAGTTGGTCTCA	GTAACCGAACAACTTAAGAGATGCTGGAATCAATATATACAAGGATACTGCAGGAAAATATGCAGAACAACAGAAGTACGTGAAGTACTATGTGAAAATGGAAGATATTGTTGCATCAATCTTGCGGAACTGGAAGAACGTAAAAAAATTACCAAACCACCTCGTCCAAAGCTAAGGACATTGGCACTTACTTTTTCTCAAGATTATTTAATTGAACAGAATTCTACACACTCCCACAGAAAGCCTACATAA
oBD126	13	Reverse	60010538 60015292	4755	MKFQLFTLILFILLVQLVSGKTDSV	LYAGNWNVRKCANKAGNCRSTCRNGEKMINPPTGMCSKEKLCCILDDGCSTLAVKNTPSGSGMISATTEGSTTG	ATGAAGTTTCAATTGTTCACTCTTATACTCTTCATCCTTCTGGTCCAGTTGGTCTCAGGTAAAACAGATTCTGTT	GGTAATTGGAATGTGAGAAAGTGTGCGAACAAAGCTGGAAATTGCAGGAGCACATGCAGAAATGGAGAGAAAATGATAAATCCTCCTACCGGGATGTGCAGCAAAGAAAAATTATGCTGCATTCTGGATGATGGCTGTTCTACACTTGCAGTGAAAAACACTCCTAGTGGCAGTGGTATGATATCTGCAACTACAGAAGGATCTACAACAGGCTGA
oBD125a	13	Positive	60050430 60061051	10622	MNLLMLTFMLCGLLTLVTK	AGWFVERCWKNDIGYCRKRCLLLERYKLLCMNKQSCCIPLRSYDPYTQWPIHPNFFKNLDGEYVTRDDFPFSPDPGFTDEVTVKASVTQESRVTGATASQRDSS	ATGAATCTCCTGATGCTGACCTTCATGCTCTGTGGGTTACTAACCCTGGTGACGAAA	GCTGGCTGGTTTGTTGAAAGATGCTGGAAGAATGATATAGGATACTGCAGAAAACGATGTTTACTTCTTGAAAGGTACAAATTACTTTGTATGAACAAGCAATCATGCTGCATTCCCCTAAGAAGTTATGATCCATACACTCAATGGCCAATCCATCCTAACTTCTTCAAAAATCTTGATGGTGAATATGTTACTCGTGATGATTTTCCTTTTTCCCCCGATCCTGGGTTTACTGATGAGGTAACAGTTAAAGCATCTGTGACTCAAGAAAGCAGAGTAACTGGGGCCACTGCTTCCCAGagagattcttcctag
oBD125	13	Reverse	60034983 60040922	5950	MNLLMLTFMLCGLLTLVTK	AGWFVQRCWKNDIGYCRKRCFLIERYKLLCMNKLSCCIPLSSDDPYTQWPIQPPPLEDVTAEFVTQDDIPFTPASGMDDSVTIETTQESTAIRPRSSQRDSS	ATGAATCTCCTGATGCTGACCTTCATGCTCTGTGGGTTACTAACCCTGGTGACCAAA	GCTGGCTGGTTTGTTCAAAGATGCTGGAAGAATGATATAGGATACTGCAGAAAACGATGCTTCCTTATCGAAAGGTACAAACTCCTTTGTATGAACAAGCTATCGTGCTGCATTCCACTAAGCAGTGATGATCCATACACTCAATGGCCAATCCAGCCCCCACCACTGGAAGATGTAACTGCTGAATTTGTTACACAGGATGATATTCCCTTTACCCCTGCATCTGGGATGGATGATTCAGTTACAATTGAAACGACTCAAGAAAGCACAGCAATTAGACCCAGATCTTCCCAGAGAGATTCTTCTTAG
oBD115	13	Positive	60072821 60076457	3637	MLLDHSLSLSGYVKILFLTVAVLVVLDQASAGNQTMK	GWTRKCGYGTGNCRKSCKENEKKKEKCGLRKLCCIPIKHNSSKLVIKEETTYRIMASTTKYEFMTCDKRILAAFQ	ATGCTGCTGGATCATTCCTTATCCCTCTCAGGATATGTTAAAATCTTG	GGTGGATGGACCAGAAAGTGTGGTTATGGAACTGGCAATTGCAGGAAAAGTTGCAAAGAAAATGAGAAGAAGAAAGAAAAATGTGGGTTAAGAAAGCTTTGCTGCATCCCTATAAAGCATAACTCATCAAAACTTGTCATAAAAGAAGAGACAACAACATATAGGATTATGGCAAGTACCACTAAGTATGAATTTATGACTTGTGACAAGAGGATTTTGGCAGCATTTCAA
oBD142	13	Reverse	60097707 60103751	10886	MKTYLMTIVILLILVHKTSGNL	QLTIIISLSGSMKNLPKRHMMEKETKCENNQGFCRKKCKVEEVELRYCLSGKMCCISIYSTLITYLEKETVEIKHFHTTSSQHVY	ATGAAGACTTATTTAATGACCATTGTCATCCTTCTGATCCTGGTTCATAAGACTTCAGGTAACTTG	CAATTAACCATCATCATATCTTTGTCAGGAAGCATGAAGAATTTACCAAAAAGACACATGATGGAGAAAGAAACGAAATGTGAGAATAACCAAGGATTCTGCAGAAAGAAATGCAAAGTCGAAGAAGTTGAATTGCGCTACTGTTTAAGTGGCAAAATGTGCTGTATAAGTATATATTCAACCCTAATTACTTATCTAGAAAAGGAAACTGTTGAGATAAAACATTTCCATACCACCTCAAGTCAACATGTTTACTGA
oBD116	13	Reverse	60120933 60126003	5071	MKPCLMTISILLILVHKTPG	GLFRSYYGKSQEESWNPCQLHQGTCRNACRKYELQYLTCLNHEKCCLKFFVKVATANNVKEESNSNSSLSVTMLSNYSQI	ATGAAGCCTTGTTTAATGACCATTTCCATCCTTCTGATCCTGGTTCATAAGACT	CCAGGTGGCCTGTTCAGATCCTATTATGGCAAGAGCCAAGAAGAGTCTTGGAATCCATGCCAGCTTCACCAAGGCACATGCCGAAATGCCTGCAGAAAATATGAACTTCAGTACTTAACCTGTCTAAACCACGAAAAGTGCTGCCTAAAATTTTTTGTGAAAGTGGCAACAGCAAACAATGTGAAGGAGGAGTCTAACTCCAACTCCAGTTTGTCAGTTACAATGCTTTCAAACTATTCTCAGATTTGA
oBD117	13	Positive	60159745 60162571	2827	MKFLLLTLTVFLILFQMLP	VCRGRKSCWIIKGHCRKDCKSGEQIKKPCRNGDYCCVPSKTVSQPQRPTQTTTRKYQTFTDKMKSNALLEQIPVIFQ	ATGAAATTCTTGCTCCTGACCCTTACTGTCTTTCTGATCCTGTTCCAGATGTTGCCA	GTCTGCAGGGGCCGAAAATCTTGTTGGATCATTAAAGGACACTGCAGAAAAGACTGCAAATCTGGTGAACAGATTAAAAAGCCATGTAGAAATGGTGACTATTGCTGTGTTCCAAGCAAAACAGTTTCTCAACCACAGAGACCAACTCAAACAACTACCAGAAAATATCAAACTTTTACTGATAAGATGAAAAGCAATGCTCTTTTGGAGCAAATACCAGTAATCTTCCAATAG
oBD118	13	Positive	60174845 60178248	3404	MTMIYILLYFLV	AYGGRKRCWNNSGHCKKKCAADEVIRAVCKNRQSCCVSQLAVFVKETITSSPFTNGWEEKDMDRIVSVASTSTY	ATGACTATGATATATATTTTATTATACTTTTTGGTC	GCCTATGGTGGTAGAAAAAGATGCTGGAACAACTCAGGGCACTGCAAAAAAAAATGCGCTGCTGATGAAGTAATACGAGCAGTATGTAAGAATCGTCAATCCTGCTGTGTTTCACAACTAGCGGTTTTCGTCAAGGAAACTATCACTTCTTCCCCATTCACGAATGGTTGGGAAGAAAAGGATATGGATAGAATTGTATCAGTAGCATCTACTTCAACCTAC
oBD119	13	Reverse	60179789 60189355	9567	MKFLFLFLAILLAMEPVVS	GRRHMLRCMGDLGICRPACRQSEEPYFYCRNYQPCCLPSYVRIDISGKEGKNDWSRENRWPKVS	ATGAAGTTTCTCTTCCTGTTTCTTGCCATCCTTCTGGCCATGGAACCAGTGGTATCA	GGCAGACGTCACATGCTTCGATGCATGGGTGACTTGGGAATCTGTAGACCTGCTTGCAGACAGTCTGAAGAGCCCTACTTCTATTGCAGAAATTATCAACCCTGCTGCCTCCCTTCCTATGTAAGGATAGACATTTCTGGCAAAGAAGGGAAAAATGACTGGAGCCGAGAGAATCGCTGGCCAAAAGTATCTTGA
oBD120	13	Reverse	60187991 60189355	1365	MKFLFLFLAILLAMEPVVS	EEECWMKGKCRLVCKNDEDSVTRCSNRKRCCILSRYLTIVPMTIDRMLPWTTPQVTQGDS	ATGAAGTTTCTCTTCCTGTTTCTTGCCATCCTTCTGGCCATGGAACCAGTGGTATCA	GAGGAAGAATGTTGGATGAAGGGAAAATGCCGGTTGGTGTGCAAAAATGATGAAGACAGTGTCACACGCTGCTCAAATCGTAAACGGTGCTGTATCCTTAGTCGTTATTTGACAATCGTACCAATGACAATTGATCGAATGCTCCCTTGGACCACTCCTCAAGTGACACAAGGAGACAGTTAA
oBD121	13	Reverse	60206427 60207724	1298	MKFLLILTVTLLL	AMKCWNKLGRCRETCEQNEVFHIMCKNEGMCCISPKHLPARN	ATGAAGTTCCTTCTGATTTTGACCGTTACCCTGCTCCTG	GCCATGAAGTGTTGGAATAAGTTGGGAAGATGCAGAGAAACGTGTGAGCAGAATGAAGTGTTCCATATAATGTGCAAGAATGAGGGTATGTGCTGTATATCTCCCAAGCATCTGCCTGCCAGAAACTGA
oBD122a	13	Reverse	60218128 60222582	4455	MKTVLLTLAILLLSSQ	FVSDSPEDCWNLHGNCRDSCYKNEKVYVLCLSGKPCCVKPKYQPHGLPKLTKY	ATGAAGACTGTTTTGCTAACTTTGGCTATACTGCTCCTCTCATCCCAG	GACAGCCCTGAAGACTGCTGGAATCTTCATGGTAACTGCCGTGACAGCTGTTACAAGAATGAAAAAGTCTATGTTTTGTGCCTGAGTGGCAAACCGTGCTGTGTGAAGCCCAAATACCAACCACATGGTTTACCAAAGTTAACTAAATATTGA
oBD122	13	Reverse	60229117 60233460	4344	MKTVLLTLAILLLSSQVIPG	GSTEKCWNLHGHCRDTCSRNEKVFVFCLSGKLCCVKPKFQPNTSPRLINA	ATGAAGACTGTTTTGCTAACTTTGGCTATACTGCTCCTCTCATCCCAGGTCATTCCAGGT	GGCAGCACTGAAAAATGCTGGAATCTTCATGGCCACTGCCGTGACACATGTTCCAGGAATGAAAAAGTCTTTGTTTTCTGCCTGAGTGGTAAACTGTGCTGTGTGAAGCCCAAGTTTCAGCCAAATACATCGCCACGGTTAATTAATGCTTGA
oBD123	13	Positive	60239846 60248993	12002	MKLLSLILAGLLLLSQLTP	GGSLKCWNYHGKCRHKCFKKEKVYVYCTNNKLCCVKSRFLPKNLPWQI	ATGAAGCTCCTCTCGCTGATTCTGGCCGGACTGCTGCTCTTGTCCCAGCTCACTCCA	GGTGGCAGCCTAAAATGCTGGAATTATCATGGCAAGTGCCGCCATAAATGCTTCAAGAAGGAAAAAGTCTATGTTTACTGCACAAATAATAAACTGTGCTGTGTGAAGTCCAGGTTCCTGCCAAAAAACTTACCTTGGCAAATCTAA
oBD124	13	Reverse	60273782 60276584	2803	MTQLLLLLMALLVLGHVP	TGRSEFKRCWNGQGACRAYCTKYETYMHLCSDASLCCLPYGLKPIKTEKV	ATGACACAGCTGCTTCTGCTTCTTATGGCTCTCCTGGTCCTGGGTCATGTGCCG	ACAGGGAGAAGTGAATTCAAACGGTGCTGGAACGGCCAGGGGGCCTGCCGGGCTTACTGCACGAAGTATGAAACCTACATGCACCTGTGCTCGGATGCCTCCTTGTGCTGTCTGCCTTATGGACTCAAGCCTATCAAGACTGAAAAGGTCTAG
oBD110	20	Reverse	22344689 22356049	11361	MKIHLFFFILLFGVTILPGNIEM	LIAARSELEPKYRFERCQEVKGICKPFCDDIEYDYGYCIKWRNQCCI	ATGAAGATTCATCTCTTTTTCTTTATTCTACTCTTTGGGGTCACAATTCTACCAGGTAACATAGAAATG	TTGATTGCAGCCAGAAGTGAACTTGAACCAAAGTATAGATTTGAGAGATGCCAAGAGGTGAAAGGAATATGTAAACCATTTTGTGACGATATTGAATATGATTACGGATATTGCATTAAATGGAGAAATCAGTGCTGCATATAA
oBD111	20	Reverse	22351667 22356049	4383	MKIHLFFFILLFGVTILP	ARKRFPHYGSVDMRRQCVKGNGRCKNECHVSEVRIAYCLRPGTHCCLQK	ATGAAGATTCATCTCTTTTTCTTTATTCTACTCTTTGGGGTCACAATTCTACCA	GCACGAAAAAGATTTCCACACTATGGTAGCGTGGATATGAGGAGACAGTGCGTAAAAGGTAACGGTCGATGTAAAAATGAGTGCCATGTATCAGAAGTTAGGATTGCTTACTGCCTAAGACCTGGAACTCATTGCTGCTTGCAGAAGTAA
oBD112	20	Reverse	22359313 22365149	5837	MNVFTLENYFLTFKVIFSFTVGSR	AGSKKHYALFNLTRACIMFGGHCKNKCGENEFRMVYCDVSTSLCCIRQCEPKKYK	ATGAATGTTTTCACTTTGGAAAATTATTTTTTAACTTTTAAAGTTATTTTTTCTTTTACAGTGGGCTCTAGG	GCTGGAAGTAAAAAGCACTACGCTCTCTTTAATCTGACACGTGCATGTATAATGTTTGGTGGTCATTGTAAAAATAAATGTGGTGAAAATGAATTTAGGATGGTATATTGTGATGTTTCTACATCACTTTGCTGCATTAGACAATGTGAGCCTAAGAAGTATAAATAA
oBD114	20	Reverse	22315238 22317869	2632	MKIFYYLFHFLCYATFVLPG	YSSFTLALVDPERCSKLYGQCKKRCARYEKQIELCLSPSKICCIERAFEDD	ATGAAGATCTTTTATTATCTTTTTCATTTTCTGTGTTATGCGACCTTCGTTCTACCAGGT	GCCTTGGTGGATCCTGAACGATGCTCAAAATTGTATGGTCAATGTAAGAAACGCTGTGCTAGATATGAAAAGCAAATTGAACTGTGTTTGTCACCAAGTAAGATTTGCTGCATTGAGAGGGCATTCGAGGATGATTGA
oBD113	20	Reverse	22332890 22334217	1328	MKILCIFLTFILTVSCGPA	TREKTKEIEERKRQCYLVRGACKTSCGQWEYKYTDCDLKPCCVAREYVPPAQPIAVTKSYKTVTYTSTILHNTANASYNSSTLHNTTGVNYTSTTLRNTNASYNYLHHST	ATGAAGATACTTTGTATTTTCCTGACCTTTATCTTGACAGTATCCTGTGGTCCAGCA	ACAAGAGAAAAAACAAAAGAAATTGAAGAAAGAAAAAGGCAGTGTTATCTTGTTCGTGGTGCTTGCAAGACTTCATGCGGCCAATGGGAATACAAATATACTGACTGCGATTTGAAGCCCTGCTGTGTTGCACGGGAATACGTACCACCAGCCCAACCCATCGCTGTCACTAAATCTTATAAAACTGTAACTTACACTTCTACTATTCTGCATAACACTGCCAATGCAAGTTATAATTCTAGTACATTACATAATACTACAGGTGTAAATTATACTTCTACTACACTACGTAATACCAATGCAAGTTATAATTACTTGCATCATAGTACATAA
oBD1	26	Reverse	5693974 5696628	2655	MRLHHLLLVLFFVVLSAGS	GFTQGVRNRLSCHRNKGVCVPSRCPRHMRQIGTCRGPPVKCCRKKLVSGAGQLTALGQRSDSYICARKGGTCNLSPCPLYNRIEGTCYKGKAKCCIR	ATGAGGCTCCATCACCTGCTCCTCGTGCTCTTCTTCGTGGTCCTGTCTGCTGGGTCA	GGATTTACTCAAGGAGTAAGAAATCGTCTAAGCTGCCATAGGAATAAAGGCGTCTGTGTGCCGAGCAGGTGCCCTAGACACATGAGACAGATTGGCACCTGTCGCGGGCCCCCAGTAAAATGCTGCAGAAAGAAGTAA
oBD2	26	Reverse	5965442 5967108	1667	MRLHHLLLVLFFVVLSAG	SGFTHGVTDSLSCRWKKGICVLTRCPGTMRQIGTCFGPPVKCCRLK	ATGAGGCTCCATCACCTGCTCCTCGTGCTCTTCTTCGTGGTCCTGTCTGCTGGG	TCAGGATTTACTCATGGAGTAACAGATAGTCTAAGCTGCCGTTGGAAGAAAGGCATCTGTGTGCTGACCAGGTGCCCTGGAACCATGAGACAGATTGGCACCTGTTTCGGGCCCCCAGTAAAATGCTGCAGACTGAAGTAA
oBD130	26	Reverse	5808540 5811699	3160	MRLHLLLSVLLLSLAIIPK	ARTGLIPGQKQCNRLKGVCKDGGCTTIEQPIGICNEDKRCCRKWWVFFPYPTPAPRSKSP	ATGAGACTCCATTTATTACTTTCTGTTCTCCTTCTCTCTTTGGCTATAATACCAAAA	GCAAGGACTGGCCTTATTCCAGGACAGAAACAATGTAATCGGCTGAAAGGGGTGTGCAAAGACGGAGGCTGCACCACCATAGAACAGCCCATTGGCATATGTAATGAAGACAAAAGATGTTGTAGAAAGTGGTGGGTATTTTTTCCCTATCCAACGCCAGCTCCCAGATCAAAATCTCCTTGA
oBD107	26	Reverse	5916255 5920118	3864	MKTFFFMFAAMILLAQIFSGKREIFTDVR	FLAPRSLQRQIRCLKMDGRCEVECLSFEDKIGGCRAELTPFCCRKRVNN	ATGAAAACCTTCTTCTTCATGTTTGCTGCCATGATTCTTCTTGCTCAGATTTTCTCAGGTAAGCGGGAAATCttcactgatgtaaggatg	GCCCCAAGAAGTCTTCAAAGACAGATACGCTGTCTGAAAATGGATGGTCGCTGTGAAGTCGAATGCCTTTCCTTTGAGGATAAGATTGGGGGCTGCAGAGCTGAACTGACACCATTTTGCTGCAGAAAAAGAGTCAATAATTAA
oSPAG11e	26	Positive	5971494 5971688	195	N/A	LSVGDVPPGIRNIICLMQHGTCRLFFCRSGEKKSEICSDPWNRCCIPHSEEERKYRPEMDGGSGT	N/A	CTATCCGTAGGGGATGTTCCACCTGGAATTAGAAATATTATCTGCCTTATGCAACATGGAACCTGCAGACTTTTTTTCTGTCGTTCTGGTGAGAAAAAATCTGAAATCTGCTCTGACCCCTGGAATAGGTGCTGCATACCACATTCAGAGGAAGAAAGAAAATACAGACCAGAGATGGACGGCGGGTCAGGCACCTAG
oSPAG11c	26	Positive	5951759 5956765	5007	MKQFLAPSTLLLVVLLFPGKSET	YTDTEPGFKVVRCIKGDGKCQKFCNYMEFQLGYCSKKKDACCLPLNGVDMEAKTLSAAYWAISPNAGVLDKS	ATGAAGCAATTCCTCGCTCCATCCACTCTTCTCCTTGTGGTTCTGCTCTTTCCAGGTAAATCAGAAAC	TATACAGATACAGAACCAGGATTCAAAGTTGTCAGGTGCATAAAAGGCGATGGCAAATGTCAAAAATTTTGTAATTACATGGAATTCCAATTAGGATATTGCTCTAAAAAAAAAGATGCCTGCTGCTTACCTTTGAACtgaGGTGTTGACATGGAAGCCAAAACTCTGTCCGCTGCCTACTGGGCCATCAGTCCTAATGCAGGTGTTTTGGACAAAAGCTGA
SoaBD1	26	Positive	5666623 5666778	156	N/A	LVSGAGQLTALGQRSDSYICARKGGTCNLSPCPLYNRIEGTCYKGKAKCCIR	N/A	CTATCCGTAGGGGATGTTCCACCTGGAATTAGAAATATTATCTGCCTTATGCAACATGGAACCTGCAGACTTTTTTTCTGTCGTTCTGGTGAGAAAAAATCTGAAATCTGCTCTGACCCCTGGAATAGGTGCTGCATACCACATTCAGAGGAAGAAAGAAAATACAGACCAGAGATGGACGGCGGGTCAGGCACCTAG
oa300	26	Reverse	5748391 5749275	885	MRLYYLLFALLFLFLLPVP	GNGGIISGLRKYYCKIRSGRCALIGCLPKEEEIGRCSLTGRKCCRKKK	ATGAGGCTCTACTACCTTCTCTTTGCGTTGCTCTTCTTGTTCTTGCTGCCTGTTCCA	GGCAATGGCGGCATCATAAGCGGGTTACGAAAGTATTATTGCAAAATAAGAAGCGGCCGGTGTGCTCTGATTGGCTGCCTTCCAAAGGAGGAAGAGATAGGCCGCTGTTCCCTGACTGGCCGAAAATGCTGCCGGAAGAAGAAATGA
oBD105	26	Reverse	5926516 5928227	1712	MALSRKMFYFVLAFFFMLAQFLS	GCQAGLQYSQPLSAGDTSPCEPCWLGRGKCRKICAEDEKIVGNCKVNFFCCRRRIL	ATGGCGCTGAGCAGGAAGATGTTTTATTTTGTCTTGGCCTTTTTCTTCATGTTGGCTCAATTTCTGTCA	GCAGGTGATACGTCTCCCTGTGAGCCGTGCTGGCTCGGTCGGGGCAAATGCAGGAAGATATGTGCTGAGGACGAGAAGATTGTTGGAAATTGCAAAGTGAACTTTTTCTGTTGCCGGCGGAGGATCCTGTAA
oBD106	26	Positive	5930963 5933714	2752	MRTSLFLFAVFFFLAP	ARSGFFDEKCLKRKGKCIESCQINEELIGFCQKSLKCCVALQPCGINKEGS	ATGAGGACGTCCCTCTTTCTCTTTGCTGTCTTCTTCTTTCTGGCCCCA	GCCAGGAGTGGATTTTTTGACGAGAAGTGCTTGAAGCGTAAAGGGAAATGCATCGAGTCTTGTCAGATAAATGAAGAGCTTATAGGTTTCTGCCAGAAGTCTCTGAAATGCTGTGTGGCACTCCAGCCGTGTGGGATAAATAAGGAAGGCAGTTAA
oBD104	26	Positive	5949990 5950148	159	N/A	VGSDLDAGRICGYGTARCRRNCKRQEFRVGKCPNTYPCCLKKWKVNSLNPQKDGKPKGAWLLEMAASQTSEPPFSAPSRRLHRAPRTRP	N/A	GTGGGAAGTGACCTTGACGCAGGCAGGATATGCGGCTACGGGACTGCTCGCTGCCGGAGGAACTGTAAGAGACAAGAGTTCAGAGTTGGAAAATGCCCCAACACCTATCCGTGCTGTTTGAAAAAGTGGAAAGTCAACTCACTGAATCCTCAGAAGGAC
oBD138	26	Positive	5702550 5704327	1778	MRLLYLLFLLLICLIQTIS	GKGKKKNLECEKMGGACRYQNTHGCVILPGECRSRKKHCCRL	ATGAGGCTCCTGTACCTTCTCTTCCTCTTACTCATATGTCTTATCCAGACGATATCA	GGGAAAGGAAAAAAGAAAAACCTTGAATGTGAGAAAATGGGTGGTGCCTGCAGGTACCAGAACACCCACGGGTGTGTCATCCTGCCTGGAGAGTGCCGGAGTCGGAAGAAACACTGCTGCAGACTCTAG
oBD108	26	Positive	6019265 6022214	2950	TKPSGLLSPAMSTAVPLFTILFLMSHVPPG	SASFRELCERPNGSCQEFCLDSEIHSGRCLDGRPCCLPLVNVPEVDPTTPRVR	ACGAAGCCAAGCGGTCTCCTCTCTCCAGCCATGAGCACTGCTGTCCCCCTGTTCACCATTCTCTTCCTTATGAGCCACGTTCCACCA	GGCAGCGCCAGTTTCAGGGAGCTCTGTGAGCGTCCAAATGGGTCCTGCCAGGAATTCTGCCTCGACTCAGAAATTCATTCTGGACGATGTCTGGATGGCCGCCCATGCTGCTTGCCCTTGGTGAACGTCCCTGAAGTCGACCCCACGACACCCAGAGTGCGCTGA
oBD109a	26	Positive	6027874 6032369	4496	TRLHLLLSVLFFLTLLSP	VRSGMGPAQNHCINLGGTCRRDICRTTEDIIAYCKRRWKCCRSWWILIPVPTPAIYSDYVDHVKPKIK	ACCAGGCTCCACCTGCTGCTCTCTGTGCTCTTCTTCTTGACCCTCTTATCCCCA	GTAAGAAGTGGTATGGGTCCTGCACAAAACCACTGTATCAATCTGGGAGGCACTTGCCGAAGAGACATCTGCAGAACGACAGAGGATATAATCGCCTACTGCAAGAGAAGGTGGAAATGCTGTCGCTCATGGTGGATTCTCATACCCGTTCCAACGCCTGCTATCTATTCAGACTATGTAGACCACGTTAAGCCTAAGATTAAAATGA
oBD140	26	Reverse	5710753 5711819	1067	MRLLRVFLTALSILFQVL	PFPDSTRALNFERPCYLRGGICLKQGTPSCEPFRGPCGHSPFAAK	ATGAGGCTCCTCCGTGTCTTCCTCACCGCTCTCTCGATCCTCTTCCAGGTACTG	CCTTTTCCAGATAGCACTAGGGCGCTCAATTTTGAAAGACCCTGCTATCTTCGGGGTGGAATCTGCCTGAAGCAAGGGACGCCGAGCTGTGAGCCCTTCAGAGGACCTTGCGGGCATTCACCGTTTGCTGCAAAATAA

## Sheet: Primer sequences for qPCR
Gene	Forward primer	Reverse primer
OBD115	GACTGTAGCTGTCCTTGTGG	CTTTATAGGGATGCAGCAAAGC
OBD116	TCCATCCTTCTGATCCTGGT	GCTGTTGCCACTTTCACAAA
OBD117	TGCTCCTGACCCTTACTGTC	GGAACACAGCAATAGTCACCA
OBD119	CATCCTTCTGGCCATGGAAC	GATTCTCTCGGCTCCAGTCA
OBD120	CATCCTTCTGGCCATGGAAC	TCCAAGGGAGCATTCGATCA
OBD121	TTTTGACCGTTACCCTGCTC	CAGTTTCTGGCAGGCAGATG
OBD122a	TGGCTATACTGCTCCTCTCA	CATGTGGTTGGTATTTGGGCT
OBD123	TCCTCTCGCTGATTCTGGC	CTGGACTTCACACAGCACAG
OBD124	GCTTCTTATGGCTCTCCTGG	AGACAGCACAAGGAGGCATC
OBD125a	CCTGATGCTGACCTTCATGC	AGGGGAATGCAGCATGATTG
OBD125	CCTGATGCTGACCTTCATGC	TGCTTAGTGGAATGCAGCAC
OBD126	CACTCTTATACTCTTCATCCTTCTGG	TTTTTCTTTGCTGCACATCC
OBD128	TCCTGCTGTTTGAGGTGTCT	GGTTCAGGTTGTTGTATGGCC
OBD129	TTTTCCCTGTCTTTGCCAGC	CCTCTTTAAGCACGTGGAGC
OBD131	GATCTTGCTTTCCCTCCTTGG	GTCCAGTCGGCACAGTATCT
OBD132	TCCTCGTCTTTACAGCCCTG	GGCTTTGCTATGAAGAGGCC
OBD134	GTGTTCCTCGTCTTCTGGGA	GGGTTTCCTTTGAGACAGCA
OBD135	GGTCCTTGTCTTGCTCTCCT	TTTCCCAACCATTGAAGGCA
OBD136	CTCGGGGTTACTCTTCCTCC	GAAGGCGACCCATTTCCATC
OBD142	TGTCATCCTTCTGATCCTGGT	AGCGCAATTCAACTTCTTCGA
OBD105	CGCTGAGCAGGAAGATGTTT	TCCAACAATCTTCTCGTCCTCA
OBD106	GACGTCCCTCTTTCTCTTTGC	ATTTATCCCACACGGCTGGA
OBD107	GCTGCCATGATTCTTCTTGC	AAGGCATTCGACTTCACAGC
OBD108	TCCTTATGAGCCACGTTCCA	ACTTCAGGGACGTTCACCAA
OBD109a	GCTGCTCTCTGTGCTCTTCT	AGAATCCACCATGAGCGACA
OBD110	GGGGTCACAATTCTACCAGGT	TGCAGCACTGATTTCTCCAT
OBD111	ACTCTTTGGGGTCACAATTCT	GCAGCAATGAGTTCCAGGTC
OBD113	TGACAGTATCCTGTGGTCCAG	TTGGGCTGGTGGTACGTATT
OBD130	TGTTCTCCTTCTCTCTTTGGCT	ATTTTGATCTGGGAGCTGGC
OBD138	TGAGGCTCCTGTACCTTCTC	GCAGTGTTTCTTCCGACTCC
OBD140	CTCCTCCGTGTCTTCCTCAC	CTCTGAAGGGCTCACAGCTC
OsSpag11c	TCGCTCCATCCACTCTTCTC	CGGACAGAGTTTTGGCTTCC
OBT300	ACCTTCTCTTTGCGTTGCTC	CATTTCTTCTTCCGGCAGCA
ODefb1	ATGAGGCTCCATCACCTGC	TGCCAATCTGTCTCATGTGTCT
ODefb2	ATGAGGCTCCATCACCTGC	TGCCAATCTGTCTCATGGTTCC
OBD115ext	GCAGGTAACCAGACCATGA	GCTGCCAAAATCCTCTTGTC
OBD122	TACTGCTCCTCTCATCCCAG	GCTGAAACTTGGGCTTCACA
